# Supplementary material for: Female Sex Is a Risk Factor Associated with Long-Term Post-COVID Related-Symptoms but Not with COVID-19 Symptoms: The LONG-COVID-EXP-CM Multicenter Study
Source: J Clin Med. 2022 Jan 14;11(2):413. doi: 10.3390/jcm11020413 (PMC8778106; doi:10.3390/jcm11020413)
Supplement: Supplementary file 1 [file jcm-11-00413-s001.zip]

Archive with 1 entries (1 files):
- jcm-1534974-supplementary.pdf
